# Supplementary material for: Effect on Osteoclast Differentiation and ER Stress Downregulation by Amygdalin and RANKL Binding Interaction
Source: Biomolecules. 2022 Feb 4;12(2):256. doi: 10.3390/biom12020256 (PMC8961616; doi:10.3390/biom12020256)
Supplement: Supplementary file 1 [file biomolecules-12-00256-s001.zip]

Archive with 1 entries (1 files):
- biomolecules-1570589-supplementary.pdf
